# Supplementary material for: Effect of a Weight Loss and Lifestyle Intervention on Dietary Behavior in Men with Obstructive Sleep Apnea: The INTERAPNEA Trial
Source: Nutrients. 2022 Jun 30;14(13):2731. doi: 10.3390/nu14132731 (PMC9268365; doi:10.3390/nu14132731)
Supplement: Supplementary file 1 [file nutrients-14-02731-s001.zip]

Archive with 1 entries (1 files):
- nutrients-1789498-supplementary.pdf
